# Supplementary material for: Effects of nursing support workers participation on negative emotions, quality of life and life satisfaction of patients with cerebral hemorrhage: a quasi-experimental study
Source: BMC Nurs. 2022 Sep 19;21:256. doi: 10.1186/s12912-022-01040-8 (PMC9484053; doi:10.1186/s12912-022-01040-8)
Supplement: Supplementary file 1 — Additional file 1. [file 12912_2022_1040_MOESM1_ESM.xlsx]

## Sheet: Sheet1
NO.	Gender	Age	Blood sugar	Height	Weight	History of hypertension	Degree of education	Self evaluation of personality	Place of residence	Exercise habits	Healt care workers' participation	Conditon of admission to hospital							Conditon of one month after leaving the hospital
												SPBS	HAMA	HAMD	SF-36	SSS	Barthel	SWLS	SPBS	HAMA	HAMD	SF-36	SSS	Barthel	SWLS
1	Male	73	6.2	165	68	Yes	Primary school	Intermedius type	Urban	No	Yes	17	0	1	129	20	100	27	25	17	16	129	36	84	15
2	Female	72	11.3	155	64	No	Primary school	Introverted	Rural	No	No	29	1	1	128	25	100	22	22	12	10	76	33	98	15
3	Male	68	5.5	155	65	No	Primary school	Introverted	Rural	No	No	30	6	4	85	26	69	26	29	16	11	59	34	73	14
4	Male	60	8	160	70	Yes	Above primary school	Introverted	Urban	No	No	22	0	2	132	21	92	29	27	12	6	75	32	100	17
5	Female	57	6.7	158	69	Yes	Primary school	Introverted	Rural	No	No	25	9	27	74	30	41	13	37	13	11	58	31	84	16
6	Female	53	8.7	159	65	Yes	Primary school	Intermedius type	Rural	No	No	14	1	5	120	21	98	27	27	16	11	61	32	84	14
7	Male	74	8.5	155	64	Yes	Primary school	Extraverted	Rural	No	No	16	0	1	119	22	100	21	27	12	8	76	35	90	15
8	Male	53	5.4	168	67.5	No	Above primary school	Introverted	Urban	No	No	13	1	1	126	20	100	22	26	13	9	72	34	98	16
9	Female	63	8.2	161	69	Yes	Primary school	Extraverted	Urban	No	No	12	0	1	140	21	100	26	37	22	15	64	36	71	15
10	Male	65	6.4	160	66	No	Primary school	Intermedius type	Rural	No	Yes	33	3	10	109	25	83	17	18	9	1	125	25	100	21
11	Male	56	6.3	160	67	Yes	Primary school	Introverted	Urban	No	No	28	6	11	77	38	66	14	30	12	4	109	29	98	15
12	Male	53	5.1	165	71	Yes	Primary school	Introverted	Urban	No	Yes	35	24	34	52	49	8	8	44	23	24	61	44	33	10
13	Male	65	5.6	158	64	Yes	Primary school	Introverted	Rural	No	No	30	18	19	68	35	35	13	0	23	20	57	10	67	17
14	Male	64	6.4	160	67	No	Primary school	Introverted	Rural	No	Yes	31	15	16	79	35	69	14	33	15	7	96	31	100	14
15	Male	62	6.9	162	64	Yes	Primary school	Extraverted	Rural	No	No	29	19	31	59	43	39	8	43	19	24	64	43	66	12
16	Male	40	6.4	172	107.5	Yes	Above primary school	Extraverted	Urban	No	Yes	23	4	3	119	25	100	26	35	15	15	93	33	94	20
17	Female	72	10.3	165	67	Yes	Primary school	Introverted	Urban	Yes	Yes	36	27	31	62	48	28	13	37	21	29	57	42	62	13
18	Male	58	8.7	170	105	Yes	Primary school	Introverted	Urban	No	Yes	32	8	31	69	31	25	10	31	10	8	98	35	94	15
19	Male	67	6.4	165	73	Yes	Above primary school	Introverted	Urban	No	No	18	1	2	118	20	100	24	36	14	11	100	33	98	12
20	Male	67	9.5	175	60	Yes	Above primary school	Intermedius type	Urban	No	Yes	46	34	52	59	65	0	10	35	25	17	60	36	74	15
21	Male	36	7.4	177	88	Yes	Above primary school	Introverted	Urban	No	No	50	42	48	48	69	29	8	25	21	13	114	36	96	14
22	Male	57	6.7	166	56	No	Above primary school	Extraverted	Rural	No	Yes	47	31	54	60	63	0	10	29	19	13	68	38	81	15
23	Male	63	6.9	159	60	Yes	Primary school	Extraverted	Rural	No	No	48	25	25	96	51	80	12	22	12	3	114	25	100	19
24	Male	81	7.7	180	69	Yes	Primary school	Extraverted	Rural	No	No	48	32	27	96	62	0	14	37	25	24	57	37	77	11
25	Male	68	6.3	163	57	No	Primary school	Intermedius type	Rural	No	Yes	49	43	46	51	64	0	11	0	23	33	28	0	72	17
26	Female	64	6.7	156	58	No	Primary school	Extraverted	Rural	Yes	No	50	26	22	109	46	84	10	20	12	4	131	23	100	17
27	Male	81	7.8	169	62	Yes	Above primary school	Extraverted	Rural	No	No	46	28	14	73	49	48	17	26	11	4	106	30	98	18
28	Male	81	6.9	170	66	Yes	Above primary school	Extraverted	Urban	No	Yes	44	38	28	91	57	0	10	31	20	19	57	39	68	20
29	Male	60	7.5	156	47	Yes	Primary school	Extraverted	Rural	No	Yes	46	38	32	83	67	15	5	22	7	3	134	28	98	15
30	Female	56	8.5	155	45	No	Above primary school	Extraverted	Rural	No	No	48	34	28	89	55	77	13	24	10	4	125	30	100	19
31	Male	80	8.7	158	69	Yes	Above primary school	Extraverted	Rural	No	Yes	46	36	32	86	59	15	8	39	17	19	56	39	65	14
32	Male	54	7.8	180	70	Yes	Primary school	Extraverted	Urban	Yes	Yes	47	28	20	80	52	77	12	30	16	5	115	29	100	15
33	Male	54	8	170	98	Yes	Primary school	Intermedius type	Rural	No	Yes	31	14	14	79	36	86	16	33	13	2	118	29	100	16
34	Female	54	7.7	160	72	Yes	Above primary school	Intermedius type	Rural	No	Yes	44	27	35	57	42	35	10	30	14	6	99	30	92	20
35	Male	69	5.3	165	62	Yes	Primary school	Introverted	Rural	No	Yes	43	39	31	74	63	16	8	36	29	17	54	50	72	14
36	Male	68	20.3	178	72	Yes	Above primary school	Introverted	Urban	No	Yes	35	39	27	73	55	78	20	31	18	12	84	38	92	16
37	Male	71	9.7	157	57	Yes	Primary school	Introverted	Rural	No	Yes	45	33	25	61	57	63	7	35	23	17	56	41	36	15
38	Male	52	7.6	159	56	Yes	Above primary school	Extraverted	Urban	No	No	42	22	14	93	39	84	18	32	14	9	72	32	86	16
39	Male	70	5.9	170	75	No	Above primary school	Extraverted	Urban	No	No	45	21	10	121	27	84	25	30	13	11	80	38	94	15
40	Male	43	11.7	170	75	Yes	Above primary school	Extraverted	Urban	Yes	No	22	1	2	136	22	100	25	30	16	12	88	35	96	15
41	Female	64	7.6	156	60	Yes	Primary school	Introverted	Rural	Yes	No	14	13	24	78	37	75	15	30	22	9	84	32	98	15
42	Male	78	5.1	163	65	Yes	Primary school	Extraverted	Urban	No	No	12	4	1	121	30	100	18	32	23	15	83	39	92	16
43	Male	81	8.6	168	47	No	Primary school	Extraverted	Rural	No	No	46	36	27	76	51	72	14	29	29	19	62	42	81	13
44	Male	65	8.23	152	58	Yes	Primary school	Extraverted	Rural	No	Yes	46	38	34	86	60	88	6	33	18	13	70	43	84	15
45	Female	48	5.93	156	51	Yes	Primary school	Introverted	Rural	No	No	42	13	29	74	39	83	14	32	15	9	76	39	92	15
46	Female	69	5.9	156	65	Yes	Primary school	Intermedius type	Urban	No	No	35	20	15	62	42	69	19	33	27	17	72	41	75	15
47	Male	47	9.2	178	79	Yes	Above primary school	Extraverted	Rural	No	Yes	46	48	47	72	67	10	8	34	25	15	72	42	69	15
48	Male	64	9.3	160	80	Yes	Primary school	Intermedius type	Rural	No	No	32	5	4	121	26	98	25	29	18	11	84	39	96	15
49	Female	73	20.3	155	63	Yes	Above primary school	Intermedius type	Urban	No	Yes	41	44	56	55	64	16	8	37	30	17	52	43	24	18
50	Male	47	6.5	175	83	Yes	Above primary school	Extraverted	Urban	No	Yes	42	35	23	88	55	77	7	34	21	15	68	44	69	16
51	Male	72	9.8	165	54	Yes	Primary school	Extraverted	Rural	No	No	44	32	27	84	47	77	8	36	24	19	71	44	61	15
52	Male	54	8.8	162	57	No	Above primary school	Intermedius type	Rural	No	Yes	41	31	28	78	54	69	11	34	22	21	77	47	70	16
53	Male	57	8.8	165	85.5	Yes	Primary school	Intermedius type	Urban	No	Yes	28	10	18	81	31	41	17	34	25	22	70	44	61	15
54	Female	66	24.6	164	66	Yes	Primary school	Introverted	Rural	No	Yes	34	15	21	59	39	30	14	34	24	18	71	40	82	14
55	Male	57	6	169	72	Yes	Above primary school	Intermedius type	Urban	Yes	No	13	4	4	123	24	100	20	35	21	18	67	38	66	14
56	Female	52	7	160	72	Yes	Primary school	Extraverted	Rural	No	Yes	43	1	18	88	20	88	21	35	25	20	68	-3	73	15
57	Female	84	6.51	150	58	No	Above primary school	Intermedius type	Rural	No	Yes	48	37	29	87	58	29	27	35	20	15	72	38	84	15
58	Female	69	6.58	146	49	Yes	Above primary school	Extraverted	Urban	Yes	No	44	25	13	119	34	92	26	37	22	15	75	37	78	14
59	Female	77	9	146	53	No	Primary school	Extraverted	Rural	No	No	45	36	32	70	65	74	7	34	19	12	84	34	94	15
60	Female	57	5.1	160	65	Yes	Above primary school	Introverted	Rural	Yes	No	35	9	20	69	36	72	14	34	16	13	82	36	86	14
61	Male	53	7.3	171	67	Yes	Primary school	Introverted	Urban	Yes	Yes	42	11	11	97	40	92	17	27	15	7	110	30	98	15
62	Male	50	7	158	68	No	Primary school	Introverted	Rural	No	Yes	40	21	34	61	45	63	14	34	17	16	78	39	81	14
63	Female	54	6.3	158	67	Yes	Primary school	Introverted	Rural	No	No	38	19	29	56	45	50	10	35	24	14	66	41	70	15
64	Female	68	7.8	155	75	Yes	Primary school	Intermedius type	Urban	No	Yes	42	17	12	80	42	84	17	31	20	18	87	34	90	15
65	Female	69	5.83	153	49	No	Primary school	Intermedius type	Rural	Yes	No	47	43	34	56	67	44	9	37	19	15	86	38	79	15
66	Male	46	5.52	171	61	No	Primary school	Extraverted	Rural	Yes	Yes	46	46	37	86	65	21	8	36	16	18	89	38	88	14
67	Male	71	71	165	69	No	Primary school	Introverted	Rural	No	No	48	47	37	88	62	35	9	31	11	13	109	31	98	16
68	Female	64	6.2	158	64	No	Primary school	Introverted	Urban	No	Yes	41	19	29	97	43	69	15	33	18	12	82	36	94	16
69	Male	66	6.8	164	65	Yes	Primary school	Introverted	Urban	No	No	19	10	10	123	32	100	22	36	18	15	84	40	86	16
70	Male	55	7.7	165	67	Yes	Above primary school	Introverted	Rural	No	Yes	32	17	20	70	36	25	19	36	24	18	58	48	61	15
71	Male	64	6.2	168	72	Yes	Primary school	Introverted	Urban	Yes	Yes	33	20	20	108	37	90	27	36	21	29	70	42	85	15
72	Female	92	6.2	153	61	No	Primary school	Intermedius type	Urban	No	No	23	3	2	135	25	88	34	22	22	21	57	38	37	18
73	Male	66	8.1	160	66	No	Primary school	Intermedius type	Urban	No	No	14	7	10	123	32	100	26	30	14	30	118	35	98	15
74	Male	46	19.1	170	75	Yes	Above primary school	Intermedius type	Rural	No	No	33	23	29	90	42	35	17	33	21	11	72	35	64	16
75	Male	56	7	170	75	No	Above primary school	Introverted	Urban	No	Yes	38	30	28	90	42	30	15	38	30	27	53	48	21	16
76	Male	25	8.4	172	68	No	Above primary school	Intermedius type	Urban	Yes	Yes	33	13	14	80	30	84	18	33	18	30	97	36	69	15
77	Female	56	9.2	160	69	Yes	Above primary school	Introverted	Rural	No	Yes	50	39	23	68	64	46	9	33	22	16	84	38	75	15
78	Female	74	9.39	150	63	Yes	Primary school	Extraverted	Rural	Yes	No	41	34	30	109	51	78	13	33	19	21	87	41	88	16
79	Female	69	7.82	154	68	Yes	Primary school	Extraverted	Rural	No	No	49	41	39	67	67	86	9	31	22	10	88	65	90	15
80	Male	38	5.3	172	73	Yes	Above primary school	Intermedius type	Urban	Yes	Yes	20	9	7	127	32	100	20	30	25	11	88	44	78	17
81	Female	66	6.5	155	65	No	Primary school	Intermedius type	Rural	No	No	30	17	16	114	37	94	22	35	20	13	89	45	85	15
82	Male	68	9.9	172	78	Yes	Above primary school	Intermedius type	Urban	No	No	29	19	21	93	35	63	27	32	22	16	87	45	86	16
83	Male	56	5.8	163	66	Yes	Primary school	Introverted	Rural	Yes	No	37	20	17	88	40	35	17	36	25	15	77	43	86	15
84	Male	65	5.6	168	73	Yes	Primary school	Introverted	Rural	Yes	Yes	37	24	27	63	45	30	14	37	30	18	73	42	83	14
85	Female	67	7.36	154	56	No	Primary school	Extraverted	Urban	No	Yes	47	36	30	107	50	84	11	36	23	27	82	43	81	15
86	Male	49	4.3	170	72	Yes	Above primary school	Introverted	Urban	No	No	48	22	26	118	43	84	14	29	19	24	87	40	88	16
87	Male	70	4.8	157	62.5	Yes	Primary school	Introverted	Rural	No	No	31	21	15	97	40	35	19	38	29	13	75	43	69	16
88	Male	65	5.6	171	73	Yes	Above primary school	Extraverted	Urban	Yes	No	21	7	6	124	30	100	28	29	15	27	96	33	96	17
89	Male	64	5.1	163	68	No	Primary school	Introverted	Urban	No	No	41	29	31	89	41	35	17	33	25	12	70	45	73	17
90	Male	76	4.5	170	73	Yes	Primary school	Extraverted	Rural	No	No	47	43	35	102	60	31	8	38	32	26	61	50	59	14
91	Male	73	9.2	173	65	No	Primary school	Extraverted	Rural	No	No	48	35	31	108	61	56	12	39	26	34	65	45	73	14
92	Male	58	5.94	167	66	Yes	Above primary school	Extraverted	Rural	No	No	45	35	31	116	60	62	8	33	27	24	86	36	85	15
93	Female	58	9.8	162	77	Yes	Primary school	Extraverted	Rural	Yes	No	43	35	30	102	59	81	9	32	17	17	107	71	92	14
94	Male	79	6.8	171	68	Yes	Primary school	Extraverted	Rural	Yes	No	45	39	35	98	58	66	9	36	21	16	85	40	90	13
95	Female	77	7.9	155	62	No	Primary school	Introverted	Rural	Yes	No	32	22	25	89	41	30	18	37	36	45	50	45	31	12
96	Female	70	5.7	156	62	No	Primary school	Intermedius type	Urban	No	No	21	37	21	103	43	90	19	37	20	14	95	36	94	13
97	Male	65	13.9	165	64	Yes	Primary school	Extraverted	Urban	Yes	No	12	18	6	129	31	100	34	30	17	16	93	37	92	15
98	Female	71	5.1	158	69	No	Primary school	Intermedius type	Urban	Yes	No	28	13	12	115	37	86	29	33	18	15	89	40	83	17
99	Male	72	7.9	165	66	No	Primary school	Introverted	Rural	No	No	37	21	29	90	40	20	11	38	28	23	72	41	72	16
100	Female	75	6.3	149	43	No	Primary school	Extraverted	Rural	No	No	44	41	31	81	16	56	12	34	16	10	96	34	96	14
101	Female	66	7.2	158	65	Yes	Primary school	Intermedius type	Urban	Yes	No	18	18	12	123	28	100	30	33	17	12	98	34	94	14
102	Female	71	8.7	143	42	Yes	Primary school	Intermedius type	Rural	No	No	50	32	35	90	47	28	6	39	34	27	55	45	26	12
103	Male	81	7.8	168	52	Yes	Primary school	Intermedius type	Rural	No	Yes	46	38	41	80	60	0	7	30	15	11	82	37	86	18
104	Male	65	6.1	170	50	No	Primary school	Introverted	Rural	No	Yes	45	31	30	66	60	44	7	28	14	15	88	34	88	18
105	Female	85	6.3	148	48	No	Above primary school	Extraverted	Urban	No	Yes	40	37	27	87	50	46	18	31	22	19	79	39	79	16
106	Male	62	7.1	165	65	Yes	Above primary school	Extraverted	Urban	No	Yes	50	44	32	59	64	21	11	31	21	19	82	39	78	16
107	Female	48	4.5	160	71	Yes	Primary school	Introverted	Rural	No	Yes	49	31	31	67	52	16	8	30	22	28	68	42	60	16
108	Male	71	6.2	165	75	Yes	Primary school	Extraverted	Urban	No	Yes	49	40	32	99	64	26	10	34	22	26	62	46	16	14
109	Male	70	5.2	170	82.5	Yes	Primary school	Intermedius type	Urban	No	Yes	22	43	35	88	55	30	11	31	28	24	68	40	38	15
110	Male	72	8.4	154	54	Yes	Above primary school	Intermedius type	Rural	No	No	47	37	35	83	57	57	9	29	20	18	106	39	81	16
111	Male	52	6.13	173	69	Yes	Primary school	Extraverted	Urban	No	No	49	42	36	80	63	54	10	33	16	17	102	42	84	19
112	Female	80	6.16	158	66	Yes	Primary school	Intermedius type	Urban	No	Yes	47	40	33	90	68	20	21	21	7	4	96	30	84	29
113	Female	53	7.8	157	64	Yes	Primary school	Introverted	Rural	No	No	34	16	23	99	35	60	18	34	31	25	86	42	41	18
114	Male	72	7.5	171	72	Yes	Primary school	Introverted	Rural	No	No	25	19	22	101	40	55	18	33	22	23	94	47	81	17
115	Female	65	4.4	158	70	Yes	Primary school	Intermedius type	Urban	No	No	25	8	9	114	30	66	27	31	17	22	101	41	84	17
116	Male	58	6.4	172	75	No	Primary school	Introverted	Rural	No	No	45	18	22	100	39	81	10	28	19	21	96	37	84	17
117	Male	56	8.2	162	60	Yes	Above primary school	Extraverted	Urban	No	No	48	38	33	109	63	78	8	33	17	19	95	41	84	17
118	Male	58	7.2	160	67.5	Yes	Above primary school	Introverted	Urban	No	No	29	26	24	116	42	86	16	26	17	19	96	32	88	16
119	Male	75	6	170	73	Yes	Above primary school	Extraverted	Urban	Yes	No	15	9	7	120	31	86	31	23	10	14	94	30	94	18
120	Male	70	7	160	68	Yes	Primary school	Intermedius type	Rural	No	No	16	15	12	112	31	84	28	27	9	17	89	32	96	17
121	Male	78	5.75	175	67	Yes	Above primary school	Extraverted	Rural	No	No	50	45	34	118	63	55	9	31	14	12	93	31	94	16
122	Female	72	8.1	148	66	Yes	Primary school	Extraverted	Rural	No	No	47	45	35	113	54	78	8	28	8	18	95	34	96	18
123	Male	30	9.61	184	85	No	Above primary school	Extraverted	Urban	No	No	48	37	24	135	52	96	14	33	14	11	88	31	90	17
124	Female	76	10.1	158	58	No	Above primary school	Intermedius type	Urban	Yes	Yes	22	18	12	118	34	69	34	32	12	15	83	34	94	16
125	Male	56	11.4	161	68	Yes	Primary school	Intermedius type	Urban	No	No	25	32	23	121	42	100	5	35	11	16	101	34	94	16
126	Male	52	5.6	170	75	Yes	Above primary school	Extraverted	Urban	Yes	No	14	15	13	118	29	86	22	29	20	38	84	39	61	17
127	Male	59	6.2	160	69	No	Primary school	Introverted	Rural	No	Yes	20	21	19	103	44	66	14	30	11	19	101	33	94	16
128	Female	84	7.6	146	46	No	Primary school	Introverted	Rural	No	No	44	30	32	123	55	76	10	31	11	17	94	35	96	16
129	Male	81	5.7	165	70	Yes	Primary school	Introverted	Rural	Yes	Yes	39	20	24	99	37	35	13	32	24	19	75	45	72	16
130	Female	69	10.2	158	56	Yes	Primary school	Extraverted	Rural	No	No	50	15	34	111	59	84	9	31	16	19	92	35	86	14
131	Female	62	6.87	158	52	Yes	Primary school	Extraverted	Rural	No	No	49	48	45	100	55	36	9	39	30	32	60	49	41	14
132	Male	66	6.8	163	71	Yes	Above primary school	Intermedius type	Urban	No	No	21	22	17	100	36	76	21	32	18	19	88	39	90	14
133	Male	49	5.6	170	77.5	Yes	Above primary school	Intermedius type	Urban	Yes	No	16	13	8	133	28	100	17	32	12	15	108	35	94	17
134	Male	67	8.3	163	66	No	Primary school	Intermedius type	Rural	No	Yes	25	22	17	90	32	30	24	30	16	20	80	36	92	15
135	Male	60	4.7	168	75.5	Yes	Above primary school	Intermedius type	Urban	No	Yes	20	18	22	100	32	28	18	31	21	31	72	42	53	15
139	Male	83	6.9	173	59	Yes	Above primary school	Extraverted	Urban	No	Yes	49	36	41	95	49	33	10	31	16	16	81	35	94	16
141	Male	76	5.7	171	81	Yes	Primary school	Extraverted	Urban	Yes	Yes	45	31	32	123	40	84	11	30	11	14	90	32	94	19
142	Male	28	7.2	180	85	No	Above primary school	Extraverted	Urban	Yes	Yes	46	27	27	116	42	70	13	22	7	9	116	28	96	19
143	Male	77	5.38	168	61	Yes	Primary school	Intermedius type	Rural	No	Yes	43	37	35	98	43	46	9	33	11	15	90	34	94	15
146	Female	80	8.14	149	49	Yes	Primary school	Extraverted	Rural	No	Yes	46	36	35	97	46	23	8	45	44	61	43	62	20	15
147	Female	70	9.8	156	69	Yes	Primary school	Introverted	Rural	No	Yes	24	29	28	87	24	16	11	37	23	32	69	2	58	15
149	Male	66	5.87	171	73	Yes	Above primary school	Extraverted	Urban	Yes	Yes	46	35	34	99	62	34	15	37	24	29	71	42	66	16
153	Male	84	7.5	168	55	Yes	Above primary school	Extraverted	Urban	No	Yes	43	42	35	97	55	54	11	34	15	17	62	34	90	15
154	Female	68	12.2	150	53	Yes	Primary school	Intermedius type	Rural	No	Yes	50	35	36	97	50	36	9	36	28	27	101	48	46	17
155	Male	75	3.2	165	75	Yes	Above primary school	Introverted	Urban	Yes	Yes	12	13	13	118	12	86	34	32	12	12	111	35	94	18
158	Male	83	6.2	162	60	Yes	Primary school	Introverted	Rural	No	Yes	36	15	21	96	36	16	24	29	13	12	123	28	94	15
163	Male	59	9.7	163	66	No	Above primary school	Extraverted	Urban	Yes	Yes	21	14	9	136	21	100	25	25	7	11	104	31	94	21
166	Male	82	13.7	175	67	Yes	Above primary school	Extraverted	Urban	No	Yes	48	37	40	51	61	26	13	32	22	24	59	41	66	18
167	Female	85	9.3	146	43	No	Above primary school	Extraverted	Rural	No	Yes	49	36	33	107	52	29	9	47	48	60	54	57	15	21
168	Male	43	10.17	173	78	No	Above primary school	Extraverted	Urban	No	Yes	47	28	31	117	49	31	11	34	14	22	80	43	69	18
169	Male	73	7	165	78	Yes	Primary school	Introverted	Rural	No	Yes	33	17	21	100	33	26	20	36	18	29	82	45	80	18
171	Male	59	7.9	167	66	Yes	Primary school	Introverted	Rural	No	Yes	27	28	21	100	27	40	21	40	25	31	78	44	53	15
174	Female	66	14.47	143	60	Yes	Primary school	Extraverted	Rural	No	Yes	25	46	52	84	25	13	8	29	9	15	112	29	94	15
175	Female	80	7.34	150	51	Yes	Primary school	Extraverted	Rural	No	Yes	46	41	48	101	46	33	7	37	20	26	65	43	66	18
176	Male	66	7.47	165	57	Yes	Primary school	Extraverted	Rural	No	Yes	44	34	40	107	44	28	8	41	24	31	64	40	66	16
177	Male	62	5.12	155	62	Yes	Above primary school	Extraverted	Rural	No	Yes	46	32	37	108	46	36	10	38	13	20	92	39	94	20
178	Female	35	8.1	161	66	No	Above primary school	Extraverted	Urban	No	Yes	50	42	34	105	50	23	8	35	11	19	74	38	94	20
179	Male	77	8.54	178	74	Yes	Primary school	Extraverted	Rural	No	Yes	48	41	41	102	48	21	7	45	42	53	41	59	23	22
180	Male	64	12.2	170	56	Yes	Primary school	Intermedius type	Rural	No	Yes	49	46	41	105	49	18	8	39	23	30	54	55	67	17
182	Female	75	7	150	75	Yes	Primary school	Introverted	Rural	No	Yes	44	30	30	94	44	43	19	29	10	11	110	30	94	17
184	Male	52	7.8	170	75	No	Above primary school	Intermedius type	Urban	Yes	Yes	30	11	19	111	30	40	22	27	10	15	110	30	94	20
